# Supplementary material for: The Role of Primary Repair of the Recurrent Laryngeal Nerve during Thyroid/Parathyroid Surgery in Vocal Outcomes—A Systematic Review
Source: J Clin Med. 2023 Feb 3;12(3):1212. doi: 10.3390/jcm12031212 (PMC9917426; doi:10.3390/jcm12031212)
Supplement: Supplementary file 1 [file jcm-12-01212-s001.zip]

Archive with 1 entries (1 files):
- jcm-2082873-supplementary.pdf
